# Supplementary material for: The Galleria mellonella Infection Model Does Not Accurately Differentiate between Hypervirulent and Classical Klebsiella pneumoniae
Source: mSphere. 2020 Jan 8;5(1):e00850-19. doi: 10.1128/mSphere.00850-19 (PMC6952204; doi:10.1128/mSphere.00850-19)
Supplement: TABLE S1 [file mSphere.00850-19-st001.xlsx]

## Sheet: Sheet1
hvKP and cKP Strain Cohort Table
																Challenge Inocculum
				Gene identification, string test, quantitative siderophore assay performed as described in reference #7.												2-5xe3		3-6xe7		1-5xe3	1-5xe4	1-5xe5
Strain	Capsule	Origin	Site of strain	iucA	iroB	irp2	prmpA	prmpA2	crmpA	terB	peg 344	peg589	peg1631	String test	Siderophore	Mouse Lethality				Galleria Lethality
			isolation												ug/ml	5 days	14 days	5 days	14 days	5 days	5 days	5 days
hvKP1	K2	Buffalo, NY, USA	Liver	+	+	+	+	+	-	+	+	+	+	+	476.38	5/20	12/20			0/10	12/20	20/20
hvKP2	K1	Buffalo, NY, USA	Blood	+	+	+	+	+	-	+	+	+	+	+	491.12	3/5	5/5			1/10	12/20	19/20
hvKP4	K1	New York City, NY, USA	Liver	+	+	+	+	+	-	+	+	+	+	+	165.61	5/5	5/5			1/5	3/5	5/5
hvKP5	K2	Iowa City, IA, USA	Blood	+	+	+	+	+	-	+	+	+	+	+	377.82	5/5	5/5			1/5	4/5	5/5
hvKP6	K1	Niagara Falls, NY, USA	Blood	+	+	+	+	+	-	+	+	+	+	+	324.12	4/5	5/5			1/5	5/5	3/5
hvKP8	K1	San Fransisco, CA, USA	Blood	+	+	+	+	+	-	+	+	+	+	+	564.68	3/5	4/5			1/10	8/10	10/10
hvKP9	K1	Boston, Ma, USA	Blood	+	+	+	+	+	-	+	+	+	+	+	568.3	5/5	5/5			1/5	4/5	5/5
hvKP11	K1	Taiwan, China	Blood	+	+	+	+	+	-	+	+	+	+	+	371.99	2/5	4/5			1/5	2/5	5/5
hvKP18	K20	Taiwan, China	Blood	+	+	+	+	+	-	+	+	+	+	+	112.5	4/5	4/5			5/10	9/10	9/10
hvKP22	K1	Yakima, WA, USA	Blood	+	+	+	+	+	-	+	+	+	+	+	589.91	4/5	4/5			5/10	9/10	10/10
hvKP24	K20	St. Paul, MN, USA	Blood	+	+	+	+	+	-	+	+	+	+	-	511.26	4/5	4/5			3/10	10/10	10/10
hvKP25	K1	Wake Forest, NC, USA	Liver	+	+	+	+	+	-	+	+	+	+	+	643.29	4/5	4/5			1/5	5/5	5/5
hvKP30	K1	Taiwan, China	Blood	+	+	+	+	+	-	+	+	+	+	+	147.22	5/5	5/5			1/5	2/5	5/5
hvKP33	K1	Taiwan, China	Liver	+	+	+	+	+	-	+	+	+	+	+	260.4	4/5	5/5			0/5	1/5	3/5
hvKP34	K1	Taiwan, China	Liver	+	+	+	+	+	-	+	+	+	+	+	281.29	5/5	5/5			0/5	2/5	5/5
hvKP38	K1	Taiwan, China	Blood	+	+	+	+	+	+	+	+	+	+	+	222.06	4/5	5/5			0/5	2/5	5/5
hvKP45	K1	Taiwan, China	Blood	+	+	+	+	+	-	+	+	+	+	+	109.11	4/5	5/5			0/5	4/5	5/5
hvKP46	K1	Taiwan, China	Blood	+	+	+	+	+	+	+	+	+	+	+	82.514	4/5	5/5			0/5	4/5	5/5
hvKP48	K1	Taiwan, China	Liver	+	+	+	+	+	-	+	+	+	+	+	146.58	5/5	5/5			0/5	4/5	5/5
hvKP51	K1	Taiwan, China	Blood	+	+	+	+	+	-	+	+	+	+	+	133.75	4/5	4/5			0/5	3/5	5/5
hvKP53	K1	Taiwan, China	Blood	+	+	+	+	+	-	+	+	+	+	+	131.764	5/5	5/5			1/5	4/5	5/5
hvKP54	K1	Taiwan, China	Blood	+	+	+	+	+	-	+	+	+	+	+	139.16	5/5	5/5			1/10	5/10	10/15
hvKP56	K1	Taiwan, China	Liver	+	+	+	+	+	-	+	+	+	+	+	143.95	5/5	5/5			0/5	5/5	5/5
hvKP58	K1	Taiwan, China	Blood	+	+	+	+	+	-	+	+	+	+	+	147.11	5/5	5/5			0/5	1/5	5/5
hvKP75	NT	Taiwan, China	Blood	+	+	+	+	+	-	+	+	+	+	+	174.333	2/5	3/5			2/5	5/5	4/5
cKP1	NT	Montreal, Canada	Blood	-	-	-	-	-	-	-	-	-	-	-	13.91	0/5	0/5	0/5	0/5	1/10	9/20	18/20
cKP2	NT	Montreal, Canada	Blood	-	-	-	-	-	-	-	-	-	-	-	21.85	0/5	0/5	0/5	0/5	1/10	4/20	11/20
cKP4	NT	Montreal, Canada	Blood	-	-	-	-	-	-	-	-	-	-	-	26.18	0/5	0/5	0/5	0/5	2/5	1/5	4/5
cKP7	NT	Montreal, Canada	Blood	-	-	-	-	-	-	-	-	-	-	-	20.02	0/5	0/5	0/5	0/5	0/5	2/5	5/5
cKP8	NT	Montreal, Canada	Blood	-	-	-	-	-	-	-	-	-	-	-	13.85	0/5	0/5	0/5	0/5	1/10	0/10	2/10
cKP9	NT	Oxford, United Kingdom	Blood	-	-	-	-	-	-	-	-	-	-	-	16.52	0/5	0/5	0/5	0/5	4/10	9/10	9/10
cKP13	NT	Oxford, United Kingdom	Blood	-	-	-	-	-	-	-	-	-	-	-	24.11	0/5	0/5	0/5	0/5	1/5	2/5	5/5
cKP14	NT	Oxford, United Kingdom	Blood	-	-	-	-	-	-	-	-	-	-	-	23.04	0/5	0/5	0/5	0/5	0/5	1/5	3/5
cKP23	NT	Buffalo, NY, USA	Blood	-	-	-	-	-	-	-	-	-	-	-	14	0/5	0/5	0/5	0/5	2/10	2/10	1/10
cKP26	NT	Buffalo, NY, USA	Blood	-	-	-	-	-	-	-	-	-	-	-	21.14	0/5	0/5	0/5	0/5	0/5	2/5	4/5
cKP28	NT	Buffalo, NY, USA	Blood	-	-	-	-	-	-	-	-	-	-	-	23.49	0/5	0/5	0/5	0/5	1/10	8/10	10/10
cKP29	NT	Buffalo, NY, USA	Blood	-	-	-	-	-	-	-	-	-	-	-	17.41	0/5	0/5	0/5	0/5	3/10	1/10	6/10
cKP30	NT	Montreal, Canada	Blood	-	-	-	-	-	-	-	-	-	-	-	12.19	0/5	0/5	0/5	0/5	3/5	3/5	4/5
cKP32	NT	Montreal, Canada	Blood	-	-	-	-	-	-	-	-	-	-	-	26.85	0/5	0/5	0/5	0/5	1/5	3/5	3/5
cKP33	NT	Montreal, Canada	Blood	-	-	-	-	-	-	-	-	-	-	-	26.29	0/5	0/5	0/5	0/5	4/5	5/5	5/5
cKP38	NT	Montreal, Canada	Blood	-	-	-	-	-	-	-	-	-	-	-	18.15	0/5	0/5	0/5	0/5	0/5	2/5	2/5
cKP44	NT	Montreal, Canada	Blood	-	-	-	-	-	-	-	-	-	-	-	22.09	0/5	0/5	0/5	0/5	0/5	2/5	5/5
cKP47	NT	Montreal, Canada	Blood	-	-	-	-	-	-	-	-	-	-	-	5.66	0/5	0/5	0/5	0/5	0/10	0/10	0/10
cKP49	NT	Montreal, Canada	Blood	-	-	-	-	-	-	-	-	-	-	-	7.43	0/5	0/5	0/5	0/5	2/5	4/5	5/5
cKP51	NT	Montreal, Canada	Blood	-	-	-	-	-	-	-	-	-	-	-	9.91	0/5	0/5	0/5	0/5	0/10	1/10	1/10
cKP52	NT	Montreal, Canada	Blood	-	-	-	-	-	-	-	-	-	-	-	9.06	0/5	0/5	0/5	0/5	1/5	2/5	5/5
cKP54	NT	Montreal, Canada	Blood	-	-	-	-	-	-	-	-	-	-	-	13.62	0/5	0/5	0/5	0/5	2/10	5/10	7/10
cKP56	K54	Montreal, Canada	Blood	-	-	-	-	-	-	-	-	-	-	-	8.15	0/5	0/5	0/5	0/5	2/5	4/5	5/5
cKP59	NT	Montreal, Canada	Blood	-	-	-	-	-	-	-	-	-	-	-	8.6	0/5	0/5	0/5	0/5	1/10	0/10	9/10
cKP60	NT	Montreal, Canada	Blood	-	-	-	-	-	-	-	-	-	-	-	23.45	0/5	0/5	0/5	0/5	0/5	2/5	5/5
NT:	not a K1, K2, K5, K20, K54 or K56 capsule type
